# Supplementary material for: SAFB regulates hippocampal stem cell fate by targeting Drosha to destabilize Nfib mRNA
Source: eLife. 2024 May 9;13:e74940. doi: 10.7554/eLife.74940 (PMC11149935; doi:10.7554/eLife.74940)
Supplement: Figure 7—figure supplement 1—source data 1. [file elife-74940-fig7-figsupp1-data1.zip]

Archive with 2 entries (2 files):
- Figure 7-figure supplement 1 - source data.jpg
- __MACOSX/._Figure 7-figure supplement 1 - source data.jpg
