# Supplementary material for: SAFB regulates hippocampal stem cell fate by targeting Drosha to destabilize Nfib mRNA
Source: eLife. 2024 May 9;13:e74940. doi: 10.7554/eLife.74940 (PMC11149935; doi:10.7554/eLife.74940)
Supplement: Source data 1. [file elife-74940-data1.xlsx]

## Sheet: Figure 2D
Doxcycline concentration ng/µl	Percent GFP+/Dapi
0	0
0.1	0.211343
1	0.211343
10	15.8507
100	30.6447
1000	49.8769

## Sheet: Figure 2F
	Fold change relative to mean Ctrl.
Sample #	Ctrl.	Drosha cKO		Statistics & Significance:
1	0.87	0.25		Column C	Drosha cKO
2	1.28	0.28		vs.	vs.
3	0.98	0.14		Column B	Ctrl.
4	0.92	0.11
				Mann Whitney test
Mean:	1.0125	0.195		P value	0.0286
SEM:	0.0919579	0.041332		Exact or approximate P value?	Exact
				P value summary	*
				Significantly different (P < 0.05)?	Yes
				One- or two-tailed P value?	Two-tailed
				Sum of ranks in column B,C	26 , 10
				Mann-Whitney U	0
				Difference between medians
				Median of column B	0.9500, n=4
				Median of column C	0.1950, n=4
				Difference: Actual	-0.755
				Difference: Hodges-Lehmann	-0.77

## Sheet: Figure 2H
	percent mean fluorescent intensity (MFI) GFP (Drosha cKO/wt)
Sample #	Tet-on ctrl	Tet-on 3' UTR HP		Statistics & Significance:
1	114.7	179.1		Column C	Tet-on 3' UTR HP
2	117.1	173.1		vs.	vs.
3	112.2	135		Column B	Tet Ctrl
4	104.7	136.1
5	108	147		Mann Whitney test
				P value	0.0079
Mean:	111.34	154.06		Exact or approximate P value?	Exact
SEM:	2.24112	9.28766		P value summary	**
				Significantly different (P < 0.05)?	Yes
				One- or two-tailed P value?	Two-tailed
				Sum of ranks in column B,C	15 , 40
				Mann-Whitney U	0
				Difference between medians
				Median of column B	112.2, n=5
				Median of column C	147.0, n=5
				Difference: Actual	34.8
				Difference: Hodges-Lehmann	34.8

## Sheet: Figure 3C
	percent GFP expression Tet-on 3' UTR HP / Tet-on ctrl
Sample #		CFP	Bub3	Ddx5	Ddx17	Dgcr8	Dhx9	Fus	Hnrnpa1	Hnrnpu	Khsrp	Pabpn1	Prpf6	Qki	Safb	Sam68	Sart1	Sf1	Tdp43	Trim9		Table Analyzed	RNA		RNA		RNA		RNA		RNA		RNA		RNA		RNA		RNA		RNA		RNA		RNA		RNA		RNA
1	RNA	104.774	169.821	120.046	72.2334	145.267	136.874	681.633	125.769	102.977	76.1084	434.239	116.435	48.1781	82.6154	24.2507	137.859	126.334	107.647	97.989
2		102.448	82.8645	130.524	79.8793	137.349	138.076	967.347	102.692	115.092	176.108	469.022	218.287	59.5142	86	133.243	36.0313	147.163	140.898	41.3163		Column RBP	Bub3		Ddx5		Ddx17		Dgcr8		Dhx9		Fus		Hnrnpa1		Hnrnpu		Khsrp		Pabpn1		Prpf6		Qki		Safb		Sam68
3		112.892													27.9968							vs.	vs.		vs.		vs.		vs.		vs.		vs.		vs.		vs.		vs.		vs.		vs.		vs.		vs.		vs.
4		81.788													17.8006							Column A (CFP)	CFP		CFP		CFP		CFP		CFP		CFP		CFP		CFP		CFP		CFP		CFP		CFP		CFP		CFP
5		172.924													25.8219
6		142.84																				Unpaired t test with Welch's correction
7		62.1288																				P value	0.6908		0.1524		0.0746		0.021		0.0304		0.0364		0.564		0.7027		0.7289		0.0019		0.419		0.007		0.0195		0.7301
8		106.191																				P value summary	ns		ns		ns		*		*		*		ns		ns		ns		**		ns		**		*		ns
9		44.4421																				Significantly different (P < 0.05)?	No		No		No		Yes		Yes		Yes		No		No		No		Yes		No		Yes		Yes		No
																						One- or two-tailed P value?	Two-tailed		Two-tailed		Two-tailed		Two-tailed		Two-tailed		Two-tailed		Two-tailed		Two-tailed		Two-tailed		Two-tailed		Two-tailed		Two-tailed		Two-tailed		Two-tailed
1	Protein	117.808	87.928	130.197	109.293	116.322	203.714	158.301	79.79	179.602	118.266	132.395	115.188	57.129	45.681	57.843	61.608	173.206	147.916	109.196		Welch-corrected t, df	t=0.5060, df=1.185		t=1.565, df=8.924		t=2.019, df=8.911		t=2.794, df=8.939		t=2.623, df=8.034		t=5.027, df=1.017		t=0.6247, df=4.278		t=0.3946, df=8.601		t=0.4400, df=1.139		t=16.05, df=2.335		t=1.217, df=1.134		t=3.497, df=8.787		t=2.799, df=9.605		t=0.4397, df=1.116
2		119.968	87.297	132.022	101.657	116.58	223.138	163.224	81.796	176.75	119.586	123.845	120.025	55.578	48.221	53.119	61.182	180.646	150.249	109.925
3		106.769				114.369																How big is the difference?
4		107.047																				Mean of column A (CFP)	103.4		103.4		103.4		103.4		103.4		103.4		103.4		103.4		103.4		103.4		103.4		103.4		103.4		103.4
5		97.633																				Mean of column RBP	126.3		125.3		76.06		141.3		137.5		824.5		114.2		109		126.1		451.6		167.4		53.85		48.05		78.75
6		98.509																				Difference between means (RBP - A) ± SEM	22.96 ± 45.38		21.90 ± 14.00		-27.32 ± 13.53		37.93 ± 13.57		34.09 ± 13.00		721.1 ± 143.4		10.85 ± 17.37		5.654 ± 14.33		22.73 ± 51.66		348.2 ± 21.70		63.98 ± 52.55		-49.53 ± 14.17		-55.33 ± 19.77		-24.63 ± 56.02
7		125.055																				95% confidence interval	-378.8 to 424.8		-9.808 to 53.62		-57.99 to 3.338		7.190 to 68.66		4.145 to 64.04		-1033 to 2475		-36.16 to 57.86		-26.99 to 38.29		-471.8 to 517.3		266.6 to 429.9		-443.7 to 571.7		-81.70 to -17.37		-99.63 to -11.04		-583.1 to 533.8
8		126.627																				R squared (eta squared)	0.1777		0.2152		0.3138		0.4662		0.4614		0.9613		0.08359		0.01779		0.1453		0.991		0.5666		0.5819		0.4492		0.1476
																						Table Analyzed	Protein		Protein		Protein		Protein		Protein		Protein		Protein		Protein		Protein		Protein		Protein		Protein		Protein		Protein
																						Column RBP	Bub3		Ddx5		Ddx17		Dgcr8		Dhx9		Fus		Hnrnpa1		Hnrnpu		Khsrp		Pabpn1		Prpf6		Qki		Safb		Safb
																						vs.	vs.		vs.		vs.		vs.		vs.		vs.		vs.		vs.		vs.		vs.		vs.		vs.		vs.		vs.
																						Column A (CFP)	CFP		CFP		CFP		CFP		CFP		CFP		CFP		CFP		CFP		CFP		CFP		CFP		CFP		CFP
																						Unpaired t test with Welch's correction
																						P value	0.0005		0.0023		0.2828		0.4435		0.0318		<0.0001		<0.0001		<0.0001		0.1556		0.0703		0.3098		<0.0001		<0.0001		<0.0001
																						P value summary	***		**		ns		ns		*		****		****		****		ns		ns		ns		****		****		****
																						Significantly different (P < 0.05)?	Yes		Yes		No		No		Yes		Yes		Yes		Yes		No		No		No		Yes		Yes		Yes
																						One- or two-tailed P value?	Two-tailed		Two-tailed		Two-tailed		Two-tailed		Two-tailed		Two-tailed		Two-tailed		Two-tailed		Two-tailed		Two-tailed		Two-tailed		Two-tailed		Two-tailed		Two-tailed
																						Welch-corrected t, df	t=6.102, df=7.083		t=4.496, df=7.591		t=1.248, df=3.831		t=0.8095, df=7.398		t=9.597, df=1.373		t=10.19, df=6.720		t=7.574, df=7.682		t=15.30, df=7.984		t=1.582, df=7.340		t=2.664, df=3.234		t=1.097, df=6.822		t=13.58, df=7.452		t=15.41, df=7.908		t=15.41, df=7.908
																						How big is the difference?
																						Mean of column A (CFP)	112.4		112.4		112.4		112.4		112.4		112.4		112.4		112.4		112.4		112.4		112.4		112.4		112.4		112.4
																						Mean of column RBP	87.61		131.1		105.5		115.8		213.4		160.8		80.79		178.2		118.9		128.1		117.6		56.35		46.95		46.95
																						Difference between means (RBP - A) ± SEM	-24.81 ± 4.066		18.68 ± 4.156		-6.952 ± 5.569		3.330 ± 4.114		101.0 ± 10.52		48.34 ± 4.743		-31.63 ± 4.176		65.75 ± 4.298		6.499 ± 4.108		15.69 ± 5.892		5.180 ± 4.721		-56.07 ± 4.128		-65.48 ± 4.248		-65.48 ± 4.248
																						95% confidence interval	-34.41 to -15.22		9.009 to 28.36		-22.69 to 8.783		-6.293 to 12.95		28.78 to 173.2		37.02 to 59.65		-41.33 to -21.93		55.83 to 75.66		-3.123 to 16.12		-2.313 to 33.70		-6.043 to 16.40		-65.72 to -46.43		-75.29 to -55.66		-75.29 to -55.66
																						R squared (eta squared)	0.8402		0.727		0.2892		0.08136		0.9853		0.9392		0.8819		0.967		0.2543		0.6869		0.15		0.9612		0.9678		0.9678

## Sheet: Figure 4C
	percent mRNA GFP expression (normalized to Tet-on ctrl)
Sample #	CFP	Safb Tet-on 5' UTR HP	Safb Tet-on 3' UTR HP		Statistics & Significance:
1	64.2621	157.014	86		Number of families	1
2	42.3729	179.78	82.6154		Number of comparisons per family	3
3	65.0682	148.777	27.9968		Alpha	0.05
4	62.1288		17.8006
5	106.191		25.8219		Holm-Šídák's multiple comparisons test	Mean Diff.	Below threshold?	Summary	Adjusted P Value
6	44.4421				CFP vs. Safb Tet-on 3' UTR HP	43.8	Yes	*	0.0361	B-C
7	104.774				CFP vs. Safb Tet-on 5' UTR HP	-70.01	Yes	*	0.016	B-D
8	102.448				Safb Tet-on 3' UTR HP vs. Safb Tet-on 5' UTR HP	113.8	Yes	**	0.0014	C-D
9	112.893
10	81.788				Test details	Mean 1	Mean 2	Mean Diff.	SE of diff.	n1	n2	t	DF
11	172.924				CFP vs. Safb Tet-on 3' UTR HP	91.84	48.05	43.8	19.24	12	5	2.276	17
12	142.84				CFP vs. Safb Tet-on 5' UTR HP	91.84	161.9	-70.01	23.34	12	3	3	17
					Safb Tet-on 3' UTR HP vs. Safb Tet-on 5' UTR HP	48.05	161.9	-113.8	26.4	5	3	4.31	17
Mean:	91.8443	161.857	48.0469
SEM:	11.4347	9.2717	14.9101

## Sheet: Figure 4D
	percent GFP protein expression (normalized to Tet-on ctrl)
Sample #	CFP	Safb Tet-on 5' UTR HP	Safb Tet-on 3' UTR HP		Statistics & Significance:
1	135.462	54.176	45.681		Number of families	1
	135.982	49.168	48.221		Number of comparisons per family	3
2	135.722	59.202	63.247		Alpha	0.05
	136.831	101.786	58.845
3	125.497	95.104	38.809		Holm-Šídák's multiple comparisons test	Mean Diff.	Below threshold?	Summary	Adjusted P Value
	131.164	90.147	42.955		CFP vs. Safb Tet-on 5' UTR HP	31.47	No	ns	0.0526	B-C
4	73.524	173.98			CFP vs. Safb Tet-on 3' UTR HP	70.92	Yes	***	0.0002	B-D
	74.194				Safb Tet-on 5' UTR HP vs. Safb Tet-on 3' UTR HP	39.45	No	ns	0.0526	C-D
5	73.8
	117.808				Test details	Mean 1	Mean 2	Mean Diff.	SE of diff.	n1	n2	t	DF
6	119.968				CFP vs. Safb Tet-on 5' UTR HP	120.6	89.08	31.47	13.78	15	7	2.283	25
	113.055				CFP vs. Safb Tet-on 3' UTR HP	120.6	49.63	70.92	14.54	15	6	4.876	25
7	112.52				Safb Tet-on 5' UTR HP vs. Safb Tet-on 3' UTR HP	89.08	49.63	39.45	16.75	7	6	2.355	25
	159.701
8	163.028
Mean:	120.55	89.0804	49.6263
SEM:	7.27176	16.2648	3.87113

## Sheet: Figure 5C
	relative exprresssion (percent Tet-on 3' UTR HP / Tet-on ctrl)
Sample #	Safb1 OE	Drosha cKO	Safb1 OE + Drosha cKO		Statistics & Significance:
1	42.8692	145.532	77.5301		Number of families	1
2	27.2567	215.546	113.511		Number of comparisons per family	3
3	39.539	189.386	92.4126		Alpha	0.05
Mean:	36.555	183.488	94.4845		Holm-Šídák's multiple comparisons test	Mean Diff.	Below threshold?	Summary	Adjusted P Value
SEM:	4.7475	20.4256	10.4382		Safb1 OE vs. Drosha cKO	-146.9	Yes	***	0.0008	B-C
					Safb1 OE vs. Safb1 OE + Drosha cKO	-57.93	Yes	*	0.0231	B-D
					Drosha cKO vs. Safb1 OE + Drosha cKO	89	Yes	**	0.007	C-D
					Test details	Mean 1	Mean 2	Mean Diff.	SE of diff.	n1	n2	t	DF
					Safb1 OE vs. Drosha cKO	36.55	183.5	-146.9	19.13	3	3	7.682	6
					Safb1 OE vs. Safb1 OE + Drosha cKO	36.55	94.48	-57.93	19.13	3	3	3.029	6
					Drosha cKO vs. Safb1 OE + Drosha cKO	183.5	94.48	89	19.13	3	3	4.654	6

## Sheet: Figure 5D
	mean fluorescent intensity (MFI) GFP (percent Tet-on 3' UTR HP / Tet-on ctrl)
Sample #	Safb1 OE	Drosha cKO	Safb1 OE + Drosha cKO		Statistics & Significance:
1	59.33	131.599	107.955		Number of families	1
2	64.059	130.138	96.648		Number of comparisons per family	3
3	67.286	111.634	89.294		Alpha	0.05
4	76.617	120.287	90.238
5	80.823	115.089	76.834		Holm-Šídák's multiple comparisons test	Mean Diff.	Below threshold?	Summary	Adjusted P Value
					Safb1 OE vs. Drosha cKO	-52.13	Yes	****	<0.0001	B-C
Mean:	69.623	121.749	92.1938		Safb1 OE vs. Safb1 OE + Drosha cKO	-22.57	Yes	**	0.0033	B-D
SEM:	3.97946	3.9762	5.0814		Drosha cKO vs. Safb1 OE + Drosha cKO	29.56	Yes	***	0.0009	C-D
					Test details	Mean 1	Mean 2	Mean Diff.	SE of diff.	n1	n2	t	DF
					Safb1 OE vs. Drosha cKO	69.62	121.7	-52.13	6.19	5	5	8.422	12
					Safb1 OE vs. Safb1 OE + Drosha cKO	69.62	92.19	-22.57	6.19	5	5	3.647	12
					Drosha cKO vs. Safb1 OE + Drosha cKO	121.7	92.19	29.56	6.19	5	5	4.775	12

## Sheet: Figure 5G
	ratio Safb1 / Drosha
Sample #	Safb1-HA	Safb1-ΔRE-HA		Statistics & Significance:
1	1.21328	0.263071		Column C	Safb1-ΔRE-HA
2	1.34709	0.425308		vs.	vs.
3	1.90384	0.0907155		Column B	Safb1-HA
Mean:	1.48807	0.259698		Unpaired t test with Welch's correction
SEM:	0.211446	0.0966032		P value	0.0157
				P value summary	*
				Significantly different (P < 0.05)?	Yes
				One- or two-tailed P value?	Two-tailed
				Welch-corrected t, df	t=5.284, df=2.800
				How big is the difference?
				Mean of column B	1.488
				Mean of column C	0.2597
				Difference between means (C - B) ± SEM	-1.228 ± 0.2325
				95% confidence interval	-1.999 to -0.4578
				R squared (eta squared)	0.9089
				F test to compare variances
				F, DFn, Dfd	4.791, 2, 2
				P value	0.3454
				P value summary	ns
				Significantly different (P < 0.05)?	No
				Data analyzed
				Sample size, column B	3
				Sample size, column C	3

## Sheet: Figure 5H
Sample #	Safb1	Safb1 ΔRE		Statistics & Significance:
1	58.932	101.811		Column C	Safb1 ΔRE
2	50.521	97.73		vs.	vs.
3	77.034	123.009		Column B	Safb1
4	50.807	113.336
5		114.127		Mann Whitney test
6		114.313		P value	0.0061
7		108.362		Exact or approximate P value?	Exact
				P value summary	**
Mean:	59.3235	110.384		Significantly different (P < 0.05)?	Yes
SEM:	6.21711	3.21922		One- or two-tailed P value?	Two-tailed
				Sum of ranks in column B,C	10 , 56
				Mann-Whitney U	0
				Difference between medians
				Median of column B	54.87, n=4
				Median of column C	113.3, n=7
				Difference: Actual	58.47
				Difference: Hodges-Lehmann	52.85

[truncated: 16 more sheets: Figure 6C, Figure 6D, Figure 6E, Figure 6G, Figure 6-figure supplement 1B, Figure 6-figure supplement 1D, Figure 6-figure supplement 1E, Figure 7C, Figure 7D, Figure 7E, Figure 7H, Figure 7-figure supplement 1B, Figure 7-figure supplement 1D, Figure 7-figure supplement 1E, Figure 8C and 8D, Figure 8F]
